# Supplementary material for: Flexible Investment Casting Wax Patterns for 3D-Printing: Their Rheological and Mechanical Characterizations
Source: Polymers (Basel). 2022 Nov 5;14(21):4744. doi: 10.3390/polym14214744 (PMC9657807; doi:10.3390/polym14214744)
Supplement: Supplementary file 1 [file polymers-14-04744-s001.zip]

Archive with 1 entries (1 files):
- polymers-1955392-supplementary.pdf
